# Supplementary material for: Chronic Diazepam Reveals Excessive Homeostatic Gain in SOD1G93A Mouse Spinal Motoneurons
Source: Int J Mol Sci. 2026 Jun 13;27(12):5342. doi: 10.3390/ijms27125342 (PMC13299700; doi:10.3390/ijms27125342)
Supplement: Supplementary file 1 [file ijms-27-05342-s001.zip]

Archive with 1 entries (1 files):
- ijms-4351489-supplementary.pdf
